# Supplementary material for: Transcriptomic Analysis to Understand the Nitrogen Stress Response Mechanism in BNI-Enabled Wheat
Source: Int J Mol Sci. 2025 May 12;26(10):4610. doi: 10.3390/ijms26104610 (PMC12111241; doi:10.3390/ijms26104610)
Supplement: Supplementary file 1 [file ijms-26-04610-s001.zip]

Archive with 2 entries (2 files):
- ijms-3532613-supplementary-figures.pdf
- ijms-3532613-supplementary-tables.pdf
